# Supplementary material for: NeuroVault.org: a web-based repository for collecting and sharing unthresholded statistical maps of the human brain
Source: Front Neuroinform. 2015 Apr 10;9:8. doi: 10.3389/fninf.2015.00008 (PMC4392315; doi:10.3389/fninf.2015.00008)
Supplement: Supplementary file 1 [file Table1.XLSX]

## Sheet: collection_fields.csv
Field ID	Name	Description	What percentage of all collections have this field filled?	How many collection have this field filled?	Mandatory?
name	Name of collection		1	331	yes
DOI	DOI of the corresponding paper		0.1631	54	no
description	description		0.2628	87	no
full_dataset_url	Full dataset URL	Link to an external dataset the maps in this collection have been generated from (for example: "https://openfmri.org/dataset/ds000001" or "http://dx.doi.org/10.15387/fcp_indi.corr.mpg1")	0.06949	23	no
type_of_design	Type of design	Blocked, event-related, hybrid, or other	0.07553	25	no
number_of_imaging_runs	No. of imaging runs	Number of imaging runs acquired	0.05136	17	no
number_of_experimental_units	No. of experimental units	Number of blocks, trials or experimental units per imaging run	0.03323	11	no
length_of_runs	Length of runs	Length of each imaging run in seconds	0.03021	10	no
length_of_blocks	Length of blocks	For blocked designs, length of blocks in seconds	0.006042	2	no
length_of_trials	Length of trials	Length of individual trials in seconds	0.02719	9	no
optimization	Optimization?	Was the design optimized for efficiency	0.02417	8	no
optimization_method	Optimization method	What method was used for optimization?	0.01511	5	no
number_of_subjects	No. of subjects	Number of subjects entering into the analysis	0.1782	59	no
subject_age_mean	Subject age mean	Mean age of subjects	0.07855	26	no
subject_age_min	Subject age min	Minimum age of subjects	0.07251	24	no
subject_age_max	Subject age max	Maximum age of subjects	0.06949	23	no
handedness	Handedness	Handedness of subjects	0.07251	24	no
proportion_male_subjects	Prop. male subjects	The proportion of subjects who were male	0.07553	25	no
inclusion_exclusion_criteria	Inclusion / exclusion criteria	Additional inclusion/exclusion criteria, if any (including specific sampling strategies that limit inclusion to a specific group, such as laboratory members)	0.03927	13	no
number_of_rejected_subjects	No. of rejected subjects	Number of subjects scanned but rejected from analysis	0.06647	22	no
group_comparison	Group comparison?	Was this study a comparison between subject groups?	0.07855	26	no
group_description	Group description	A description of the groups being compared	0.02417	8	no
scanner_make	Scanner make	Manufacturer of MRI scanner	0.1299	43	no
scanner_model	Scanner model	Model of MRI scanner	0.1088	36	no
field_strength	Field strength	Field strength of MRI scanner (in Tesla)	0.1057	35	no
pulse_sequence	Pulse sequence	Description of pulse sequence used for fMRI	0.04834	16	no
parallel_imaging	Parallel imaging	Description of parallel imaging method and parameters	0.02115	7	no
field_of_view	Field of view	Imaging field of view in millimeters	0.0423	14	no
matrix_size	Matrix size	Matrix size for MRI acquisition	0.03625	12	no
slice_thickness	Slice thickness	Distance between slices (includes skip or distance factor) in millimeters	0.04532	15	no
skip_factor	Skip factor	The size of the skipped area between slices in millimeters	0.03021	10	no
acquisition_orientation	Acquisition orientation	The orientation of slices	0.02719	9	no
order_of_acquisition	Order of acquisition	Order of acquisition of slices (ascending, descending, or interleaved)	0.03323	11	no
repetition_time	Repetition time	Repetition time (TR) in milliseconds	0.06647	22	no
echo_time	Echo time	Echo time (TE) in milliseconds	0.03927	13	no
flip_angle	Flip angle	Flip angle in degrees	0.03323	11	no
software_package	Software package	If a single software package was used for all analyses, specify that here	0.06344	21	no
software_version	Software version	Version of software package used	0.03927	13	no
order_of_preprocessing_operations	Order of preprocessing	Specify order of preprocessing operations	0.01813	6	no
quality_control	Quality control	Describe quality control measures	0.01813	6	no
used_b0_unwarping	Used B0 unwarping?	Was B0 distortion correction used?	0.03625	12	no
b0_unwarping_software	B0 unwarping software	Specify software used for distortion correction if different from the main package	0.006042	2	no
used_slice_timing_correction	Slice timing correction?	Was slice timing correction used?	0.03927	13	no
slice_timing_correction_software	Slice timing correction software	Specify software used for slice timing correction if different from the main package	0.01511	5	no
used_motion_correction	Motion correction?	Was motion correction used?	0.0423	14	no
motion_correction_software	Motion correction software	Specify software used for motion correction if different from the main package	0.01511	5	no
motion_correction_reference	Motion correction reference	Reference scan used for motion correction	0.01813	6	no
motion_correction_metric	Motion correction metric	Similarity metric used for motion correction	0.003021	1	no
motion_correction_interpolation	Motion correction interpolation	Interpolation method used for motion correction	0.006042	2	no
used_motion_susceptibiity_correction	Motion susceptibility correction?	Was motion-susceptibility correction used?	0.01208	4	no
used_intersubject_registration	Intersubject registration?	Were subjects registered to a common stereotactic space?	0.05438	18	no
intersubject_registration_software	Registration software	Specify software used for intersubject registration if different from main package	0.04532	15	no
intersubject_transformation_type	Intersubject transformation type	Was linear or nonlinear registration used?	0.04532	15	no
nonlinear_transform_type	Nonlinear transform type	If nonlinear registration was used, describe transform method	0.01208	4	no
transform_similarity_metric	Transform similarity metric	Similarity metric used for intersubject registration	0.003021	1	no
interpolation_method	Interpolation method	Interpolation method used for intersubject registration	0.009063	3	no
object_image_type	Object image type	What type of image was used to determine the transformation to the atlas?	0.009063	3	no
functional_coregistered_to_structural	Coregistered to structural?	Were the functional images coregistered to the subject's structural image?	0.04834	16	no
functional_coregistration_method	Coregistration method	Method used to coregister functional to structural images	0.01208	4	no
coordinate_space	Coordinate space	Name of coordinate space for registration target	0.05136	17	no
target_template_image	Target template image	Name of target template image	0.01511	5	no
target_resolution	Target resolution	Voxel size of target template in millimeters	0.02417	8	no
used_smoothing	Used smoothing?	Was spatial smoothing applied?	0.04834	16	no
smoothing_type	Type of smoothing	Describe the type of smoothing applied	0.02417	8	no
smoothing_fwhm	Smoothing FWHM	The full-width at half-maximum of the smoothing kernel in millimeters	0.03625	12	no
resampled_voxel_size	Resampled voxel size	Voxel size in mm of the resampled, atlas-space images	0.03323	11	no
intrasubject_model_type	Model type	Type of model used (e.g., regression)	0.03323	11	no
intrasubject_estimation_type	Estimation type	Estimation method used for model (e.g., OLS, generalized least squares)	0.02115	7	no
intrasubject_modeling_software	Modeling software	Software used for intrasubject modeling if different from overall package	0.01813	6	no
hemodynamic_response_function	Hemodynamic response function	Nature of HRF model	0.03625	12	no
used_temporal_derivatives	Temporal derivatives?	Were temporal derivatives included?	0.03323	11	no
used_dispersion_derivatives	Dispersion derivatives?	Were dispersion derivatives included?	0.03021	10	no
used_motion_regressors	Motion regressors?	Were motion regressors included?	0.03323	11	no
used_reaction_time_regressor	Reaction time regressor?	Was a reaction time regressor included?	0.03625	12	no
used_orthogonalization	Orthogonalization?	Were any regressors specifically orthogonalized with respect to others?	0.03021	10	no
orthogonalization_description	Orthogonalization description	If orthogonalization was used, describe here	0.003021	1	no
used_high_pass_filter	High-pass filter?	Was high pass filtering applied?	0.03625	12	no
high_pass_filter_method	High-pass filtering method	Describe method used for high pass filtering	0.02719	9	no
autocorrelation_model	Autocorrelation method	What autocorrelation model was used (or 'none' of none was used)	0.01813	6	no
group_model_type	Group model type	Type of group model used (e.g., regression)	0.03323	11	no
group_estimation_type	Group estimation type	Estimation method used for group model (e.g., OLS, generalized least squares)	0.02417	8	no
group_modeling_software	Group modeling software	Software used for group modeling if different from overall package	0.02115	7	no
group_inference_type	Group inference type	Type of inference for group model	0.03927	13	no
group_model_multilevel	Multilevel modeling	If more than 2-levels, describe the levels and assumptions of the model (e.g. are variances assumed equal between groups)	0.006042	2	no
group_repeated_measures	Repeated measures	Was this a repeated measures design at the group level?	0.03323	11	no
group_repeated_measures_method	Repeated measures method	If multiple measurements per subject, list method to account for within subject correlation, exact assumptions made about correlation/variance	0.006042	2	no
