# Supplementary material for: NeuroVault.org: a web-based repository for collecting and sharing unthresholded statistical maps of the human brain
Source: Front Neuroinform. 2015 Apr 10;9:8. doi: 10.3389/fninf.2015.00008 (PMC4392315; doi:10.3389/fninf.2015.00008)
Supplement: Supplementary file 2 [file Table2.XLSX]

## Sheet: statisticmap_fields.csv
Field ID	Name	Description	What percentage of all maps have this field filled?	How many maps have this field filled?	Mandatory?
name	Name		1	1939	yes
description	Description		0.9665	1874	no
figure	Corresponding figure	Which figure in the corresponding paper was this map displayed in?	0.006189	12	no
map_type	Map type	Type of statistic that is the basis of the inference	0.9995	1938	yes
modality	Modality & Acquisition Type	Brain imaging procedure that was used to acquire the data.	0.1893	367	yes
statistic_parameters	Statistic parameters	Parameters of the null distribution of the test statistic, typically degrees of freedom (should be clear from the test statistic what these are).	0.06498	126	no
smoothness_fwhm	Smoothness FWHM	Noise smoothness for statistical inference; this is the estimated smoothness used with Random Field Theory or a simulation-based inference method.	0.04899	95	no
contrast_definition	Contrast definition	Exactly what terms are subtracted from what? Define these in terms of task or stimulus conditions (e.g., 'one-back task with objects versus zero-back task with objects') instead of underlying psychological concepts (e.g., 'working memory').	0.2099	407	no
contrast_definition_cogatlas	Cognitive Atlas definition	Link to <a href='http://www.cognitiveatlas.org/'>Cognitive Atlas</a> definition of this contrast	0.008767	17	no
cognitive_paradigm_cogatlas	Cognitive Paradigm	Task (or lack of it) performed by the subjects in the scanner described using <a href='http://www.cognitiveatlas.org/'>Cognitive Atlas</a> terms	0.1893	367	yes
